# Supplementary material for: Phylogenetic relationships of closely-related phlebotomine sand flies (Diptera: Psychodidae) of Nyssomyia genus and Lutzomyia subgenus
Source: Mem Inst Oswaldo Cruz. 2020 Sep 14;115:e200220. doi: 10.1590/0074-02760200220 (PMC7491277; doi:10.1590/0074-02760200220)
Supplement: Supplementary file 1 [file 1678-8060-mioc-115-e200220-s.xlsx]

## Sheet: S1 table
TABLE I Origin of Lutzomyia subgenus and Nyssomyia genus samples included in analyses.
ID Map: figure 1	Specie	COI GenBank number	COI Bold systems	ID	Country	Province, department or State	Locality	Haplotype number	Reference
9	Lu. longipalpis complex	MN857507		BC144	Argentina	Misiones	Puerto Iguazú	H1	This study
9	Lu. longipalpis complex	MN857508		BC146	Argentina	Misiones	Puerto Iguazú	H2	This study
9	Lu. longipalpis complex	MN857509		BC147	Argentina	Misiones	Puerto Iguazú	H3	This study
3	Lu. longipalpis complex	MN857510		BC148	Argentina	Entre Rios	Concordia	H4	This study
9	Lu. longipalpis complex	MN857514		BM192	Argentina	Misiones	Puerto Iguazú	H8	This study
9	Lu. longipalpis complex	MN857507		BM193	Argentina	Misiones	Puerto Iguazú	H1	This study
9	Lu. longipalpis complex	MN857515		BM348	Argentina	Misiones	Puerto Iguazú	H9	This study
9	Lu. longipalpis complex	MN857515		BM366	Argentina	Misiones	Puerto Iguazú	H9	This study
9	Lu. longipalpis complex	MN857507		BM023	Argentina	Misiones	Puerto Iguazú	H1	This study
9	Lu. longipalpis complex	MN857508		BM250	Argentina	Misiones	Puerto Iguazú	H2	This study
9	Lu. longipalpis complex	MN857514		BM251	Argentina	Misiones	Puerto Iguazú	H8	This study
9	Lu. longipalpis complex	MN857508		BM349	Argentina	Misiones	Puerto Iguazú	H2	This study
4	Lu. longipalpis complex	MN857510		Clo06	Argentina	Formosa	Clorinda	H4	This study
1	Lu. longipalpis complex	MN857509		Corr16	Argentina	Corrientes	Corrientes	H3	This study
2	Lu. longipalpis complex	MN857516		L0739	Argentina	Corrientes	Monte Caseros	H10	This study
2	Lu. longipalpis complex	MN857508		L0740	Argentina	Corrientes	Monte Caseros	H2	This study
10	Lu. longipalpis complex	MN857518		Rj210	Argentina	Misiones	San Ignacio	H70	This study
10	Lu. longipalpis complex	MN857518		Rj221	Argentina	Misiones	San Ignacio	H70	This study
14	Lu. longipalpis complex	MN857511		Tar01	Argentina	Salta	Tartagal	H5	This study
14	Lu. longipalpis complex	MN857517		Tar13	Argentina	Salta	Tartagal	H69	This study
13	Lu. longipalpis complex	MN857511		BC156	Argentina	Salta	Salvador Mazza	H5	This study
13	Lu. longipalpis complex	MN857512		BC162	Argentina	Salta	Salvador Mazza	H6	This study
13	Lu. longipalpis complex	MN857513		BC164	Argentina	Salta	Salvador Mazza	H7	This study
19	Lu. alencari	KP112569		-	Brazil	Espírito Santo	Pancas	H59	Pinto I, Chagas Bd, Rodrigues A, et al. DNA barcoding of neotropical sand flies (Diptera, Psychodidae, Phlebotominae): Species identification and discovery within Brazil. PLoS One. 2015;10(10):1-18. doi:10.1371/journal.pone.0140636
19	Lu. alencari	KP112570		-	Brazil	Espírito Santo	Pancas	H77	Pinto I, Chagas Bd, Rodrigues A, et al. DNA barcoding of neotropical sand flies (Diptera, Psychodidae, Phlebotominae): Species identification and discovery within Brazil. PLoS One. 2015;10(10):1-18. doi:10.1371/journal.pone.0140636
19	Lu. alencari	KP112571		-	Brazil	Espírito Santo	Pancas	H78	Pinto I, Chagas Bd, Rodrigues A, et al. DNA barcoding of neotropical sand flies (Diptera, Psychodidae, Phlebotominae): Species identification and discovery within Brazil. PLoS One. 2015;10(10):1-18. doi:10.1371/journal.pone.0140636
25	Lu. cruzi	KP112573		-	Brazil	Mato Grosso	Cáceres	H12	Pinto I, Chagas Bd, Rodrigues A, et al. DNA barcoding of neotropical sand flies (Diptera, Psychodidae, Phlebotominae): Species identification and discovery within Brazil. PLoS One. 2015;10(10):1-18. doi:10.1371/journal.pone.0140636
25	Lu. cruzi	KP112575		-	Brazil	Mato Grosso	Cáceres	H75	Pinto I, Chagas Bd, Rodrigues A, et al. DNA barcoding of neotropical sand flies (Diptera, Psychodidae, Phlebotominae): Species identification and discovery within Brazil. PLoS One. 2015;10(10):1-18. doi:10.1371/journal.pone.0140636
25	Lu. cruzi	KP112577		-	Brazil	Mato Grosso	Cáceres	H5	Pinto I, Chagas Bd, Rodrigues A, et al. DNA barcoding of neotropical sand flies (Diptera, Psychodidae, Phlebotominae): Species identification and discovery within Brazil. PLoS One. 2015;10(10):1-18. doi:10.1371/journal.pone.0140636
25	Lu. cruzi	KP112572		-	Brazil	Mato Grosso	Cáceres	H73	Pinto I, Chagas Bd, Rodrigues A, et al. DNA barcoding of neotropical sand flies (Diptera, Psychodidae, Phlebotominae): Species identification and discovery within Brazil. PLoS One. 2015;10(10):1-18. doi:10.1371/journal.pone.0140636
25	Lu. cruzi	KP112574		-	Brazil	Mato Grosso	Cáceres	H74	Pinto I, Chagas Bd, Rodrigues A, et al. DNA barcoding of neotropical sand flies (Diptera, Psychodidae, Phlebotominae): Species identification and discovery within Brazil. PLoS One. 2015;10(10):1-18. doi:10.1371/journal.pone.0140636
25	Lu. cruzi	KP112576		-	Brazil	Mato Grosso	Cáceres	H76	Pinto I, Chagas Bd, Rodrigues A, et al. DNA barcoding of neotropical sand flies (Diptera, Psychodidae, Phlebotominae): Species identification and discovery within Brazil. PLoS One. 2015;10(10):1-18. doi:10.1371/journal.pone.0140636
25	Lu. longipalpis complex	KP112586		-	Brazil	Mato Grosso	Cáceres	H11	Pinto I, Chagas Bd, Rodrigues A, et al. DNA barcoding of neotropical sand flies (Diptera, Psychodidae, Phlebotominae): Species identification and discovery within Brazil. PLoS One. 2015;10(10):1-18. doi:10.1371/journal.pone.0140636
25	Lu. longipalpis complex	KP112595		-	Brazil	Mato Grosso	Cáceres	H12	Pinto I, Chagas Bd, Rodrigues A, et al. DNA barcoding of neotropical sand flies (Diptera, Psychodidae, Phlebotominae): Species identification and discovery within Brazil. PLoS One. 2015;10(10):1-18. doi:10.1371/journal.pone.0140636
19	Lu. longipalpis complex	KP112580		-	Brazil	Espírito Santo	Pancas	H13	Pinto I, Chagas Bd, Rodrigues A, et al. DNA barcoding of neotropical sand flies (Diptera, Psychodidae, Phlebotominae): Species identification and discovery within Brazil. PLoS One. 2015;10(10):1-18. doi:10.1371/journal.pone.0140636
19	Lu. longipalpis complex	KP112582		-	Brazil	Espírito Santo	Pancas	H14	Pinto I, Chagas Bd, Rodrigues A, et al. DNA barcoding of neotropical sand flies (Diptera, Psychodidae, Phlebotominae): Species identification and discovery within Brazil. PLoS One. 2015;10(10):1-18. doi:10.1371/journal.pone.0140636
19	Lu. longipalpis complex	KP112583		-	Brazil	Espírito Santo	Pancas	H13	Pinto I, Chagas Bd, Rodrigues A, et al. DNA barcoding of neotropical sand flies (Diptera, Psychodidae, Phlebotominae): Species identification and discovery within Brazil. PLoS One. 2015;10(10):1-18. doi:10.1371/journal.pone.0140636
19	Lu. longipalpis complex	KP112584		-	Brazil	Espírito Santo	Pancas	H15	Pinto I, Chagas Bd, Rodrigues A, et al. DNA barcoding of neotropical sand flies (Diptera, Psychodidae, Phlebotominae): Species identification and discovery within Brazil. PLoS One. 2015;10(10):1-18. doi:10.1371/journal.pone.0140636
19	Lu. longipalpis complex	KP112585		-	Brazil	Espírito Santo	Pancas	H13	Pinto I, Chagas Bd, Rodrigues A, et al. DNA barcoding of neotropical sand flies (Diptera, Psychodidae, Phlebotominae): Species identification and discovery within Brazil. PLoS One. 2015;10(10):1-18. doi:10.1371/journal.pone.0140636
25	Lu. longipalpis complex	KP112587		-	Brazil	Mato Grosso	Cáceres	H16	Pinto I, Chagas Bd, Rodrigues A, et al. DNA barcoding of neotropical sand flies (Diptera, Psychodidae, Phlebotominae): Species identification and discovery within Brazil. PLoS One. 2015;10(10):1-18. doi:10.1371/journal.pone.0140636
25	Lu. longipalpis complex	KP112589		-	Brazil	Mato Grosso	Cáceres	H17	Pinto I, Chagas Bd, Rodrigues A, et al. DNA barcoding of neotropical sand flies (Diptera, Psychodidae, Phlebotominae): Species identification and discovery within Brazil. PLoS One. 2015;10(10):1-18. doi:10.1371/journal.pone.0140636
19	Lu. longipalpis complex	KP112590		-	Brazil	Espírito Santo	Pancas	H18	Pinto I, Chagas Bd, Rodrigues A, et al. DNA barcoding of neotropical sand flies (Diptera, Psychodidae, Phlebotominae): Species identification and discovery within Brazil. PLoS One. 2015;10(10):1-18. doi:10.1371/journal.pone.0140636
19	Lu. longipalpis complex	KP112591		-	Brazil	Espírito Santo	Pancas	H13	Pinto I, Chagas Bd, Rodrigues A, et al. DNA barcoding of neotropical sand flies (Diptera, Psychodidae, Phlebotominae): Species identification and discovery within Brazil. PLoS One. 2015;10(10):1-18. doi:10.1371/journal.pone.0140636
19	Lu. longipalpis complex	KP112592		-	Brazil	Espírito Santo	Pancas	H13	Pinto I, Chagas Bd, Rodrigues A, et al. DNA barcoding of neotropical sand flies (Diptera, Psychodidae, Phlebotominae): Species identification and discovery within Brazil. PLoS One. 2015;10(10):1-18. doi:10.1371/journal.pone.0140636
19	Lu. longipalpis complex	KP112593		-	Brazil	Espírito Santo	Pancas	H19	Pinto I, Chagas Bd, Rodrigues A, et al. DNA barcoding of neotropical sand flies (Diptera, Psychodidae, Phlebotominae): Species identification and discovery within Brazil. PLoS One. 2015;10(10):1-18. doi:10.1371/journal.pone.0140636
19	Lu. longipalpis complex	KP112594		-	Brazil	Espírito Santo	Pancas	H20	Pinto I, Chagas Bd, Rodrigues A, et al. DNA barcoding of neotropical sand flies (Diptera, Psychodidae, Phlebotominae): Species identification and discovery within Brazil. PLoS One. 2015;10(10):1-18. doi:10.1371/journal.pone.0140636
25	Lu. longipalpis complex	KP112588		-	Brazil	Mato Grosso	Cáceres	H5	Pinto I, Chagas Bd, Rodrigues A, et al. DNA barcoding of neotropical sand flies (Diptera, Psychodidae, Phlebotominae): Species identification and discovery within Brazil. PLoS One. 2015;10(10):1-18. doi:10.1371/journal.pone.0140636
25	Lu. longipalpis complex	KP112581		-	Brazil	Mato Grosso	Cáceres	H21	Pinto I, Chagas Bd, Rodrigues A, et al. DNA barcoding of neotropical sand flies (Diptera, Psychodidae, Phlebotominae): Species identification and discovery within Brazil. PLoS One. 2015;10(10):1-18. doi:10.1371/journal.pone.0140636
21	Lu. longipalpis complex	MG234349		-	Brazil	Maranhao	Barreirinhas	H68	Rodrigues BL, Carvalho-costa LF, Pinto IDS, Manuel J, Rebêlo M. DNA Barcoding Reveals Hidden Diversity of Sand Flies (Diptera:Psychodidae) at Fine and Broad Spatial Scales in Brazilian Endemic Regions for Leishmaniasis. J Med Entomol. 2018;55(4):893-901. doi:10.1093/jme/tjy032
24	Lu. longipalpis complex	MG234350		-	Brazil	Maranhao	Sao Domingos	H67	Rodrigues BL, Carvalho-costa LF, Pinto IDS, Manuel J, Rebêlo M. DNA Barcoding Reveals Hidden Diversity of Sand Flies (Diptera:Psychodidae) at Fine and Broad Spatial Scales in Brazilian Endemic Regions for Leishmaniasis. J Med Entomol. 2018;55(4):893-901. doi:10.1093/jme/tjy032
21	Lu. longipalpis complex	MG234351		-	Brazil	Maranhao	Barreirinhas	H60	Rodrigues BL, Carvalho-costa LF, Pinto IDS, Manuel J, Rebêlo M. DNA Barcoding Reveals Hidden Diversity of Sand Flies (Diptera:Psychodidae) at Fine and Broad Spatial Scales in Brazilian Endemic Regions for Leishmaniasis. J Med Entomol. 2018;55(4):893-901. doi:10.1093/jme/tjy032
21	Lu. longipalpis complex	MG234352		-	Brazil	Maranhao	Barreirinhas	H66	Rodrigues BL, Carvalho-costa LF, Pinto IDS, Manuel J, Rebêlo M. DNA Barcoding Reveals Hidden Diversity of Sand Flies (Diptera:Psychodidae) at Fine and Broad Spatial Scales in Brazilian Endemic Regions for Leishmaniasis. J Med Entomol. 2018;55(4):893-901. doi:10.1093/jme/tjy032
21	Lu. longipalpis complex	MG234353		-	Brazil	Maranhao	Barreirinhas	H65	Rodrigues BL, Carvalho-costa LF, Pinto IDS, Manuel J, Rebêlo M. DNA Barcoding Reveals Hidden Diversity of Sand Flies (Diptera:Psychodidae) at Fine and Broad Spatial Scales in Brazilian Endemic Regions for Leishmaniasis. J Med Entomol. 2018;55(4):893-901. doi:10.1093/jme/tjy032
24	Lu. longipalpis complex	MG234354		-	Brazil	Maranhao	Sao Domingos	H62	Rodrigues BL, Carvalho-costa LF, Pinto IDS, Manuel J, Rebêlo M. DNA Barcoding Reveals Hidden Diversity of Sand Flies (Diptera:Psychodidae) at Fine and Broad Spatial Scales in Brazilian Endemic Regions for Leishmaniasis. J Med Entomol. 2018;55(4):893-901. doi:10.1093/jme/tjy032
21	Lu. longipalpis complex	MG234355		-	Brazil	Maranhao	Barreirinhas	H64	Rodrigues BL, Carvalho-costa LF, Pinto IDS, Manuel J, Rebêlo M. DNA Barcoding Reveals Hidden Diversity of Sand Flies (Diptera:Psychodidae) at Fine and Broad Spatial Scales in Brazilian Endemic Regions for Leishmaniasis. J Med Entomol. 2018;55(4):893-901. doi:10.1093/jme/tjy032
21	Lu. longipalpis complex	MG234356		-	Brazil	Maranhao	Barreirinhas	H63	Rodrigues BL, Carvalho-costa LF, Pinto IDS, Manuel J, Rebêlo M. DNA Barcoding Reveals Hidden Diversity of Sand Flies (Diptera:Psychodidae) at Fine and Broad Spatial Scales in Brazilian Endemic Regions for Leishmaniasis. J Med Entomol. 2018;55(4):893-901. doi:10.1093/jme/tjy032
21	Lu. longipalpis complex	MG234357		-	Brazil	Maranhao	Barreirinhas	H40	Rodrigues BL, Carvalho-costa LF, Pinto IDS, Manuel J, Rebêlo M. DNA Barcoding Reveals Hidden Diversity of Sand Flies (Diptera:Psychodidae) at Fine and Broad Spatial Scales in Brazilian Endemic Regions for Leishmaniasis. J Med Entomol. 2018;55(4):893-901. doi:10.1093/jme/tjy032
12	Lu. longipalpis complex	MG234358		-	Brazil	Maranhao	Barreirinhas	H62	Rodrigues BL, Carvalho-costa LF, Pinto IDS, Manuel J, Rebêlo M. DNA Barcoding Reveals Hidden Diversity of Sand Flies (Diptera:Psychodidae) at Fine and Broad Spatial Scales in Brazilian Endemic Regions for Leishmaniasis. J Med Entomol. 2018;55(4):893-901. doi:10.1093/jme/tjy032
24	Lu. longipalpis complex	MG234359		-	Brazil	Maranhao	Sao Domingos	H40	Rodrigues BL, Carvalho-costa LF, Pinto IDS, Manuel J, Rebêlo M. DNA Barcoding Reveals Hidden Diversity of Sand Flies (Diptera:Psychodidae) at Fine and Broad Spatial Scales in Brazilian Endemic Regions for Leishmaniasis. J Med Entomol. 2018;55(4):893-901. doi:10.1093/jme/tjy032
22	Lu. longipalpis complex	MG234360		-	Brazil	Maranhao	Colinas	H47	Rodrigues BL, Carvalho-costa LF, Pinto IDS, Manuel J, Rebêlo M. DNA Barcoding Reveals Hidden Diversity of Sand Flies (Diptera:Psychodidae) at Fine and Broad Spatial Scales in Brazilian Endemic Regions for Leishmaniasis. J Med Entomol. 2018;55(4):893-901. doi:10.1093/jme/tjy032
22	Lu. longipalpis complex	MG234361		-	Brazil	Maranhao	Colinas	H61	Rodrigues BL, Carvalho-costa LF, Pinto IDS, Manuel J, Rebêlo M. DNA Barcoding Reveals Hidden Diversity of Sand Flies (Diptera:Psychodidae) at Fine and Broad Spatial Scales in Brazilian Endemic Regions for Leishmaniasis. J Med Entomol. 2018;55(4):893-901. doi:10.1093/jme/tjy032
22	Lu. longipalpis complex	MG234362		-	Brazil	Maranhao	Colinas	H60	Rodrigues BL, Carvalho-costa LF, Pinto IDS, Manuel J, Rebêlo M. DNA Barcoding Reveals Hidden Diversity of Sand Flies (Diptera:Psychodidae) at Fine and Broad Spatial Scales in Brazilian Endemic Regions for Leishmaniasis. J Med Entomol. 2018;55(4):893-901. doi:10.1093/jme/tjy032
24	Lu. longipalpis complex	MG234363		-	Brazil	Maranhao	Sao Domingos	H40	Rodrigues BL, Carvalho-costa LF, Pinto IDS, Manuel J, Rebêlo M. DNA Barcoding Reveals Hidden Diversity of Sand Flies (Diptera:Psychodidae) at Fine and Broad Spatial Scales in Brazilian Endemic Regions for Leishmaniasis. J Med Entomol. 2018;55(4):893-901. doi:10.1093/jme/tjy032
24	Lu. longipalpis complex	MG234364		-	Brazil	Maranhao	Sao Domingos	H59	Rodrigues BL, Carvalho-costa LF, Pinto IDS, Manuel J, Rebêlo M. DNA Barcoding Reveals Hidden Diversity of Sand Flies (Diptera:Psychodidae) at Fine and Broad Spatial Scales in Brazilian Endemic Regions for Leishmaniasis. J Med Entomol. 2018;55(4):893-901. doi:10.1093/jme/tjy032
21	Lu. longipalpis complex	MG234365		-	Brazil	Maranhao	Barreirinhas	H58	Rodrigues BL, Carvalho-costa LF, Pinto IDS, Manuel J, Rebêlo M. DNA Barcoding Reveals Hidden Diversity of Sand Flies (Diptera:Psychodidae) at Fine and Broad Spatial Scales in Brazilian Endemic Regions for Leishmaniasis. J Med Entomol. 2018;55(4):893-901. doi:10.1093/jme/tjy032
22	Lu. longipalpis complex	MG234366		-	Brazil	Maranhao	Colinas	H57	Rodrigues BL, Carvalho-costa LF, Pinto IDS, Manuel J, Rebêlo M. DNA Barcoding Reveals Hidden Diversity of Sand Flies (Diptera:Psychodidae) at Fine and Broad Spatial Scales in Brazilian Endemic Regions for Leishmaniasis. J Med Entomol. 2018;55(4):893-901. doi:10.1093/jme/tjy032
24	Lu. longipalpis complex	MG234367		-	Brazil	Maranhao	Sao Domingos	H56	Rodrigues BL, Carvalho-costa LF, Pinto IDS, Manuel J, Rebêlo M. DNA Barcoding Reveals Hidden Diversity of Sand Flies (Diptera:Psychodidae) at Fine and Broad Spatial Scales in Brazilian Endemic Regions for Leishmaniasis. J Med Entomol. 2018;55(4):893-901. doi:10.1093/jme/tjy032
21	Lu. longipalpis complex	MG234368		-	Brazil	Maranhao	Barreirinhas	H55	Rodrigues BL, Carvalho-costa LF, Pinto IDS, Manuel J, Rebêlo M. DNA Barcoding Reveals Hidden Diversity of Sand Flies (Diptera:Psychodidae) at Fine and Broad Spatial Scales in Brazilian Endemic Regions for Leishmaniasis. J Med Entomol. 2018;55(4):893-901. doi:10.1093/jme/tjy032
21	Lu. longipalpis complex	MG234369		-	Brazil	Maranhao	Barreirinhas	H54	Rodrigues BL, Carvalho-costa LF, Pinto IDS, Manuel J, Rebêlo M. DNA Barcoding Reveals Hidden Diversity of Sand Flies (Diptera:Psychodidae) at Fine and Broad Spatial Scales in Brazilian Endemic Regions for Leishmaniasis. J Med Entomol. 2018;55(4):893-901. doi:10.1093/jme/tjy032
21	Lu. longipalpis complex	MG234370		-	Brazil	Maranhao	Barreirinhas	H53	Rodrigues BL, Carvalho-costa LF, Pinto IDS, Manuel J, Rebêlo M. DNA Barcoding Reveals Hidden Diversity of Sand Flies (Diptera:Psychodidae) at Fine and Broad Spatial Scales in Brazilian Endemic Regions for Leishmaniasis. J Med Entomol. 2018;55(4):893-901. doi:10.1093/jme/tjy032
27	Lu. longipalpis complex	GU909502		-	Colombia	Sucre	Coloso	H22	Romero-Ricardo L, Lastre-Meza N, Pérez-Doria A, Bejarano EE. DNA barcoding to identify species of phlebotomine sand fly (Diptera: Psychodidae) in the mixed leishmaniasis focus of the Colombian Caribbean. Acta Trop. 2016;159:125-131. doi:10.1016/j.actatropica.2016.03.017
27	Lu. longipalpis complex	GU909503		-	Colombia	Sucre	Coloso	H23	Romero-Ricardo L, Lastre-Meza N, Pérez-Doria A, Bejarano EE. DNA barcoding to identify species of phlebotomine sand fly (Diptera: Psychodidae) in the mixed leishmaniasis focus of the Colombian Caribbean. Acta Trop. 2016;159:125-131. doi:10.1016/j.actatropica.2016.03.017
27	Lu. longipalpis complex	GU909504		-	Colombia	Sucre	Coloso	H24	Romero-Ricardo L, Lastre-Meza N, Pérez-Doria A, Bejarano EE. DNA barcoding to identify species of phlebotomine sand fly (Diptera: Psychodidae) in the mixed leishmaniasis focus of the Colombian Caribbean. Acta Trop. 2016;159:125-131. doi:10.1016/j.actatropica.2016.03.017
27	Lu. longipalpis complex	GU909505		-	Colombia	Sucre	Coloso	H25	Romero-Ricardo L, Lastre-Meza N, Pérez-Doria A, Bejarano EE. DNA barcoding to identify species of phlebotomine sand fly (Diptera: Psychodidae) in the mixed leishmaniasis focus of the Colombian Caribbean. Acta Trop. 2016;159:125-131. doi:10.1016/j.actatropica.2016.03.017
28	Lu. longipalpis complex	HNLUZ004-17		-	Honduras	Valle	Amapala	H26	Mejía Á, Matamoros G, Fontecha G, Sosa-Ochoa W. Bionomic aspects of Lutzomyia evansi and Lutzomyia longipalpis, proven vectors of Leishmania infantum in an endemic area of non-ulcerative cutaneous leishmaniasis in Honduras. Parasit Vectors. 2018;11(1):15. doi:10.1186/s13071-017-2605-7
28	Lu. longipalpis complex	HNLUZ005-17		-	Honduras	Valle	Amapala	H27	Mejía Á, Matamoros G, Fontecha G, Sosa-Ochoa W. Bionomic aspects of Lutzomyia evansi and Lutzomyia longipalpis, proven vectors of Leishmania infantum in an endemic area of non-ulcerative cutaneous leishmaniasis in Honduras. Parasit Vectors. 2018;11(1):15. doi:10.1186/s13071-017-2605-7
17	Lu. longipalpis complex	KT806460		-	Brazil	Ceara	Sobral	H32	Freitas M, Costa Jr C, Sillva L, Leal-Balbino T, Balbino V. Cytochrome Oxidase I as Tool to Evaluate the Lutzomyia longipalpis Complex: Useful Molecular Marker or Not? Vector Biol J. 2016;1(3):1-4. doi:10.4172/2473-4810.1000112
16	Lu. longipalpis complex	KT806440		-	Brazil	Ceara	Caririacu	H34	Freitas M, Costa Jr C, Sillva L, Leal-Balbino T, Balbino V. Cytochrome Oxidase I as Tool to Evaluate the Lutzomyia longipalpis Complex: Useful Molecular Marker or Not? Vector Biol J. 2016;1(3):1-4. doi:10.4172/2473-4810.1000112
16	Lu. longipalpis complex	KT806430		-	Brazil	Ceara	Caririacu	H35	Freitas M, Costa Jr C, Sillva L, Leal-Balbino T, Balbino V. Cytochrome Oxidase I as Tool to Evaluate the Lutzomyia longipalpis Complex: Useful Molecular Marker or Not? Vector Biol J. 2016;1(3):1-4. doi:10.4172/2473-4810.1000112
16	Lu. longipalpis complex	KT806427		-	Brazil	Ceara	Caririacu	H36	Freitas M, Costa Jr C, Sillva L, Leal-Balbino T, Balbino V. Cytochrome Oxidase I as Tool to Evaluate the Lutzomyia longipalpis Complex: Useful Molecular Marker or Not? Vector Biol J. 2016;1(3):1-4. doi:10.4172/2473-4810.1000112
16	Lu. longipalpis complex	KT806415		-	Brazil	Ceara	Caririacu	H37	Freitas M, Costa Jr C, Sillva L, Leal-Balbino T, Balbino V. Cytochrome Oxidase I as Tool to Evaluate the Lutzomyia longipalpis Complex: Useful Molecular Marker or Not? Vector Biol J. 2016;1(3):1-4. doi:10.4172/2473-4810.1000112
16	Lu. longipalpis complex	KT806443		-	Brazil	Ceara	Caririacu	H38	Freitas M, Costa Jr C, Sillva L, Leal-Balbino T, Balbino V. Cytochrome Oxidase I as Tool to Evaluate the Lutzomyia longipalpis Complex: Useful Molecular Marker or Not? Vector Biol J. 2016;1(3):1-4. doi:10.4172/2473-4810.1000112
16	Lu. longipalpis complex	KT806431		-	Brazil	Ceara	Caririacu	H39	Freitas M, Costa Jr C, Sillva L, Leal-Balbino T, Balbino V. Cytochrome Oxidase I as Tool to Evaluate the Lutzomyia longipalpis Complex: Useful Molecular Marker or Not? Vector Biol J. 2016;1(3):1-4. doi:10.4172/2473-4810.1000112
16	Lu. longipalpis complex	KT806411		-	Brazil	Ceara	Caririacu	H40	Freitas M, Costa Jr C, Sillva L, Leal-Balbino T, Balbino V. Cytochrome Oxidase I as Tool to Evaluate the Lutzomyia longipalpis Complex: Useful Molecular Marker or Not? Vector Biol J. 2016;1(3):1-4. doi:10.4172/2473-4810.1000112
16	Lu. longipalpis complex	KT806405		-	Brazil	Ceara	Caririacu	H41	Freitas M, Costa Jr C, Sillva L, Leal-Balbino T, Balbino V. Cytochrome Oxidase I as Tool to Evaluate the Lutzomyia longipalpis Complex: Useful Molecular Marker or Not? Vector Biol J. 2016;1(3):1-4. doi:10.4172/2473-4810.1000112
16	Lu. longipalpis complex	KT806403		-	Brazil	Ceara	Caririacu	H42	Freitas M, Costa Jr C, Sillva L, Leal-Balbino T, Balbino V. Cytochrome Oxidase I as Tool to Evaluate the Lutzomyia longipalpis Complex: Useful Molecular Marker or Not? Vector Biol J. 2016;1(3):1-4. doi:10.4172/2473-4810.1000112
17	Lu. longipalpis complex	KT806468		-	Brazil	Ceara	Sobral	H43	Freitas M, Costa Jr C, Sillva L, Leal-Balbino T, Balbino V. Cytochrome Oxidase I as Tool to Evaluate the Lutzomyia longipalpis Complex: Useful Molecular Marker or Not? Vector Biol J. 2016;1(3):1-4. doi:10.4172/2473-4810.1000112
16	Lu. longipalpis complex	KT806451		-	Brazil	Ceara	Caririacu	H44	Freitas M, Costa Jr C, Sillva L, Leal-Balbino T, Balbino V. Cytochrome Oxidase I as Tool to Evaluate the Lutzomyia longipalpis Complex: Useful Molecular Marker or Not? Vector Biol J. 2016;1(3):1-4. doi:10.4172/2473-4810.1000112
16	Lu. longipalpis complex	KT806447		-	Brazil	Ceara	Caririacu	H45	Freitas M, Costa Jr C, Sillva L, Leal-Balbino T, Balbino V. Cytochrome Oxidase I as Tool to Evaluate the Lutzomyia longipalpis Complex: Useful Molecular Marker or Not? Vector Biol J. 2016;1(3):1-4. doi:10.4172/2473-4810.1000112
16	Lu. longipalpis complex	KT806437		-	Brazil	Ceara	Caririacu	H46	Freitas M, Costa Jr C, Sillva L, Leal-Balbino T, Balbino V. Cytochrome Oxidase I as Tool to Evaluate the Lutzomyia longipalpis Complex: Useful Molecular Marker or Not? Vector Biol J. 2016;1(3):1-4. doi:10.4172/2473-4810.1000112
16	Lu. longipalpis complex	KT806426		-	Brazil	Ceara	Caririacu	H47	Freitas M, Costa Jr C, Sillva L, Leal-Balbino T, Balbino V. Cytochrome Oxidase I as Tool to Evaluate the Lutzomyia longipalpis Complex: Useful Molecular Marker or Not? Vector Biol J. 2016;1(3):1-4. doi:10.4172/2473-4810.1000112
16	Lu. longipalpis complex	KT806420		-	Brazil	Ceara	Caririacu	H48	Freitas M, Costa Jr C, Sillva L, Leal-Balbino T, Balbino V. Cytochrome Oxidase I as Tool to Evaluate the Lutzomyia longipalpis Complex: Useful Molecular Marker or Not? Vector Biol J. 2016;1(3):1-4. doi:10.4172/2473-4810.1000112
16	Lu. longipalpis complex	KT806417		-	Brazil	Ceara	Caririacu	H49	Freitas M, Costa Jr C, Sillva L, Leal-Balbino T, Balbino V. Cytochrome Oxidase I as Tool to Evaluate the Lutzomyia longipalpis Complex: Useful Molecular Marker or Not? Vector Biol J. 2016;1(3):1-4. doi:10.4172/2473-4810.1000112
16	Lu. longipalpis complex	KT806414		-	Brazil	Ceara	Caririacu	H50	Freitas M, Costa Jr C, Sillva L, Leal-Balbino T, Balbino V. Cytochrome Oxidase I as Tool to Evaluate the Lutzomyia longipalpis Complex: Useful Molecular Marker or Not? Vector Biol J. 2016;1(3):1-4. doi:10.4172/2473-4810.1000112
16	Lu. longipalpis complex	KT806413		-	Brazil	Ceara	Caririacu	H51	Freitas M, Costa Jr C, Sillva L, Leal-Balbino T, Balbino V. Cytochrome Oxidase I as Tool to Evaluate the Lutzomyia longipalpis Complex: Useful Molecular Marker or Not? Vector Biol J. 2016;1(3):1-4. doi:10.4172/2473-4810.1000112
16	Lu. longipalpis complex	KT806404		-	Brazil	Ceara	Caririacu	H52	Freitas M, Costa Jr C, Sillva L, Leal-Balbino T, Balbino V. Cytochrome Oxidase I as Tool to Evaluate the Lutzomyia longipalpis Complex: Useful Molecular Marker or Not? Vector Biol J. 2016;1(3):1-4. doi:10.4172/2473-4810.1000112
16	Lu. longipalpis complex	KT806402		-	Brazil	Ceara	Caririacu	H33	Freitas M, Costa Jr C, Sillva L, Leal-Balbino T, Balbino V. Cytochrome Oxidase I as Tool to Evaluate the Lutzomyia longipalpis Complex: Useful Molecular Marker or Not? Vector Biol J. 2016;1(3):1-4. doi:10.4172/2473-4810.1000112
26	Lu. longipalpis complex	JN845539		-	Colombia	Cundinamarca	Ricaurte	H28	Contreras Gutiérrez MA, Vivero RJ, Vélez ID, Porter CH, Uribe S. DNA barcoding for the identification of sand fly species (Diptera, Psychodidae, Phlebotominae) in Colombia. PLoS One. 2014;9(1):e85496. doi:10.1371/journal.pone.0085496
26	Lu. longipalpis complex	JN845540		-	Colombia	Cundinamarca	Ricaurte	H29	Contreras Gutiérrez MA, Vivero RJ, Vélez ID, Porter CH, Uribe S. DNA barcoding for the identification of sand fly species (Diptera, Psychodidae, Phlebotominae) in Colombia. PLoS One. 2014;9(1):e85496. doi:10.1371/journal.pone.0085496
26	Lu. longipalpis complex	JN845541		-	Colombia	Cundinamarca	Ricaurte	H30	Contreras Gutiérrez MA, Vivero RJ, Vélez ID, Porter CH, Uribe S. DNA barcoding for the identification of sand fly species (Diptera, Psychodidae, Phlebotominae) in Colombia. PLoS One. 2014;9(1):e85496. doi:10.1371/journal.pone.0085496
26	Lu. longipalpis complex	JN845542		-	Colombia	Cundinamarca	Ricaurte	H31	Contreras Gutiérrez MA, Vivero RJ, Vélez ID, Porter CH, Uribe S. DNA barcoding for the identification of sand fly species (Diptera, Psychodidae, Phlebotominae) in Colombia. PLoS One. 2014;9(1):e85496. doi:10.1371/journal.pone.0085496
29	Lu. longipalpis complex	-	MEXSM002-12.COI-5P	-	Mexico	Chiapas	Acocoyagua, Ejidos Las Golondrinas	H71	Ratnasingham S, Hebert PDN. BOLD: The Barcode of Life Data System (www.barcodinglife.org). Mol Ecol Notes. 2007. doi:10.1111/j.1471-8286.2006.01678.x
29	Lu. longipalpis complex	-	MEXSM003-12.COI-5P	-	Mexico	Chiapas	Acocoyagua, Ejidos Las Golondrinas	H72	Ratnasingham S, Hebert PDN. BOLD: The Barcode of Life Data System (www.barcodinglife.org). Mol Ecol Notes. 2007. doi:10.1111/j.1471-8286.2006.01678.x
13	Ny. neivai	MN857519		BC159	Argentina	Salta	Salvador Mazza	H23	This study
5	Ny. neivai	MN857521		BC188	Argentina	Formosa	Laishí	H25	This study
7	Ny. neivai	MN857522		BC189	Argentina	Misiones	Gobernador Lanusse	H26	This study
11	Ny. neivai	MN857523		BC190	Argentina	Misiones	San Sebastián Natural reserve	H27	This study
9	Ny. neivai	MN857526		BM174	Argentina	Misiones	Puerto Iguazú	H30	This study
9	Ny. neivai	MN857527		L0159	Argentina	Misiones	Puerto Iguazú	H31	This study
9	Ny. neivai	MN857528		L0160	Argentina	Misiones	Puerto Iguazú	H32	This study
15	Ny. neivai	MN857529		L0801	Argentina	Tucumán	Monteros-Simoca	H33	This study
13	Ny. neivai	MN857520		BC165	Argentina	Salta	Salvador Mazza	H24	This study
12	Ny. neivai	MN857524		BC191	Argentina	Misiones	Salto Encantado	H28	This study
6	Ny. neivai	MN857525		BC272	Argentina	Misiones	Aponapó Natural reserve	H29	This study
3	Ny. whitmani	MN857530		BC149	Argentina	Entre Rios	Concordia	H61	This study
3	Ny. whitmani	MN857531		BC150	Argentina	Entre Rios	Concordia	H62	This study
3	Ny. whitmani	MN857532		BC151	Argentina	Entre Rios	Concordia	H63	This study
3	Ny. whitmani	MN857532		BC152	Argentina	Entre Rios	Concordia	H63	This study
7	Ny. whitmani	MN857530		BC236	Argentina	Misiones	Gobernador Lanusse	H61	This study
12	Ny. whitmani	MN857533		BC237	Argentina	Misiones	Salto Encantado	H64	This study
8	Ny. whitmani	MN857530		BC241	Argentina	Misiones	Piñalito Sur	H61	This study
9	Ny. whitmani	MN857536		BM120	Argentina	Misiones	Puerto Iguazú	H67	This study
9	Ny. whitmani	MN857537		BM121	Argentina	Misiones	Puerto Iguazú	H68	This study
9	Ny. whitmani	MN857538		BM214	Argentina	Misiones	Puerto Iguazú	H69	This study
9	Ny. whitmani	MN857539		BM215	Argentina	Misiones	Puerto Iguazú	H70	This study
9	Ny. whitmani	MN857540		L0170	Argentina	Misiones	Puerto Iguazú	H71	This study
12	Ny. whitmani	MN857534		BC244	Argentina	Misiones	Salto Encantado	H65	This study
7	Ny. whitmani	MN857535		BC274	Argentina	Misiones	Gobernador Lanusse	H66	This study
21	Ny. whitmani	MG234392		-	Brazil	Maranhao	Barreirinhas	H43	Rodrigues BL, Carvalho-costa LF, Pinto IDS, Manuel J, Rebêlo M. DNA Barcoding Reveals Hidden Diversity of Sand Flies (Diptera:Psychodidae) at Fine and Broad Spatial Scales in Brazilian Endemic Regions for Leishmaniasis. J Med Entomol. 2018;55(4):893-901. doi:10.1093/jme/tjy032
21	Ny. whitmani	MG234393		-	Brazil	Maranhao	Barreirinhas	H44	Rodrigues BL, Carvalho-costa LF, Pinto IDS, Manuel J, Rebêlo M. DNA Barcoding Reveals Hidden Diversity of Sand Flies (Diptera:Psychodidae) at Fine and Broad Spatial Scales in Brazilian Endemic Regions for Leishmaniasis. J Med Entomol. 2018;55(4):893-901. doi:10.1093/jme/tjy032
21	Ny. whitmani	MG234394		-	Brazil	Maranhao	Barreirinhas	H45	Rodrigues BL, Carvalho-costa LF, Pinto IDS, Manuel J, Rebêlo M. DNA Barcoding Reveals Hidden Diversity of Sand Flies (Diptera:Psychodidae) at Fine and Broad Spatial Scales in Brazilian Endemic Regions for Leishmaniasis. J Med Entomol. 2018;55(4):893-901. doi:10.1093/jme/tjy032
21	Ny. whitmani	MG234395		-	Brazil	Maranhao	Barreirinhas	H46	Rodrigues BL, Carvalho-costa LF, Pinto IDS, Manuel J, Rebêlo M. DNA Barcoding Reveals Hidden Diversity of Sand Flies (Diptera:Psychodidae) at Fine and Broad Spatial Scales in Brazilian Endemic Regions for Leishmaniasis. J Med Entomol. 2018;55(4):893-901. doi:10.1093/jme/tjy032
21	Ny. whitmani	MG234396		-	Brazil	Maranhao	Barreirinhas	H47	Rodrigues BL, Carvalho-costa LF, Pinto IDS, Manuel J, Rebêlo M. DNA Barcoding Reveals Hidden Diversity of Sand Flies (Diptera:Psychodidae) at Fine and Broad Spatial Scales in Brazilian Endemic Regions for Leishmaniasis. J Med Entomol. 2018;55(4):893-901. doi:10.1093/jme/tjy032
21	Ny. whitmani	MG234397		-	Brazil	Maranhao	Barreirinhas	H48	Rodrigues BL, Carvalho-costa LF, Pinto IDS, Manuel J, Rebêlo M. DNA Barcoding Reveals Hidden Diversity of Sand Flies (Diptera:Psychodidae) at Fine and Broad Spatial Scales in Brazilian Endemic Regions for Leishmaniasis. J Med Entomol. 2018;55(4):893-901. doi:10.1093/jme/tjy032
21	Ny. whitmani	MG234398		-	Brazil	Maranhao	Barreirinhas	H49	Rodrigues BL, Carvalho-costa LF, Pinto IDS, Manuel J, Rebêlo M. DNA Barcoding Reveals Hidden Diversity of Sand Flies (Diptera:Psychodidae) at Fine and Broad Spatial Scales in Brazilian Endemic Regions for Leishmaniasis. J Med Entomol. 2018;55(4):893-901. doi:10.1093/jme/tjy032
21	Ny. whitmani	MG234399		-	Brazil	Maranhao	Barreirinhas	H43	Rodrigues BL, Carvalho-costa LF, Pinto IDS, Manuel J, Rebêlo M. DNA Barcoding Reveals Hidden Diversity of Sand Flies (Diptera:Psychodidae) at Fine and Broad Spatial Scales in Brazilian Endemic Regions for Leishmaniasis. J Med Entomol. 2018;55(4):893-901. doi:10.1093/jme/tjy032
21	Ny. whitmani	MG234400		-	Brazil	Maranhao	Barreirinhas	H50	Rodrigues BL, Carvalho-costa LF, Pinto IDS, Manuel J, Rebêlo M. DNA Barcoding Reveals Hidden Diversity of Sand Flies (Diptera:Psychodidae) at Fine and Broad Spatial Scales in Brazilian Endemic Regions for Leishmaniasis. J Med Entomol. 2018;55(4):893-901. doi:10.1093/jme/tjy032
22	Ny. whitmani	MG234401		-	Brazil	Maranhao	Colinas	H51	Rodrigues BL, Carvalho-costa LF, Pinto IDS, Manuel J, Rebêlo M. DNA Barcoding Reveals Hidden Diversity of Sand Flies (Diptera:Psychodidae) at Fine and Broad Spatial Scales in Brazilian Endemic Regions for Leishmaniasis. J Med Entomol. 2018;55(4):893-901. doi:10.1093/jme/tjy032
22	Ny. whitmani	MG234402		-	Brazil	Maranhao	Colinas	H52	Rodrigues BL, Carvalho-costa LF, Pinto IDS, Manuel J, Rebêlo M. DNA Barcoding Reveals Hidden Diversity of Sand Flies (Diptera:Psychodidae) at Fine and Broad Spatial Scales in Brazilian Endemic Regions for Leishmaniasis. J Med Entomol. 2018;55(4):893-901. doi:10.1093/jme/tjy032
22	Ny. whitmani	MG234403		-	Brazil	Maranhao	Colinas	H44	Rodrigues BL, Carvalho-costa LF, Pinto IDS, Manuel J, Rebêlo M. DNA Barcoding Reveals Hidden Diversity of Sand Flies (Diptera:Psychodidae) at Fine and Broad Spatial Scales in Brazilian Endemic Regions for Leishmaniasis. J Med Entomol. 2018;55(4):893-901. doi:10.1093/jme/tjy032
23	Ny. whitmani	MG234404		-	Brazil	Maranhao	Itinga	H53	Rodrigues BL, Carvalho-costa LF, Pinto IDS, Manuel J, Rebêlo M. DNA Barcoding Reveals Hidden Diversity of Sand Flies (Diptera:Psychodidae) at Fine and Broad Spatial Scales in Brazilian Endemic Regions for Leishmaniasis. J Med Entomol. 2018;55(4):893-901. doi:10.1093/jme/tjy032
21	Ny. whitmani	MG234405		-	Brazil	Maranhao	Barreirinhas	H54	Rodrigues BL, Carvalho-costa LF, Pinto IDS, Manuel J, Rebêlo M. DNA Barcoding Reveals Hidden Diversity of Sand Flies (Diptera:Psychodidae) at Fine and Broad Spatial Scales in Brazilian Endemic Regions for Leishmaniasis. J Med Entomol. 2018;55(4):893-901. doi:10.1093/jme/tjy032
22	Ny. whitmani	MG234406		-	Brazil	Maranhao	Colinas	H55	Rodrigues BL, Carvalho-costa LF, Pinto IDS, Manuel J, Rebêlo M. DNA Barcoding Reveals Hidden Diversity of Sand Flies (Diptera:Psychodidae) at Fine and Broad Spatial Scales in Brazilian Endemic Regions for Leishmaniasis. J Med Entomol. 2018;55(4):893-901. doi:10.1093/jme/tjy032
22	Ny. whitmani	MG234407		-	Brazil	Maranhao	Colinas	H56	Rodrigues BL, Carvalho-costa LF, Pinto IDS, Manuel J, Rebêlo M. DNA Barcoding Reveals Hidden Diversity of Sand Flies (Diptera:Psychodidae) at Fine and Broad Spatial Scales in Brazilian Endemic Regions for Leishmaniasis. J Med Entomol. 2018;55(4):893-901. doi:10.1093/jme/tjy032
21	Ny. whitmani	MG234408		-	Brazil	Maranhao	Barreirinhas	H36	Rodrigues BL, Carvalho-costa LF, Pinto IDS, Manuel J, Rebêlo M. DNA Barcoding Reveals Hidden Diversity of Sand Flies (Diptera:Psychodidae) at Fine and Broad Spatial Scales in Brazilian Endemic Regions for Leishmaniasis. J Med Entomol. 2018;55(4):893-901. doi:10.1093/jme/tjy032
22	Ny. whitmani	MG234391		-	Brazil	Maranhao	Colinas	H57	Rodrigues BL, Carvalho-costa LF, Pinto IDS, Manuel J, Rebêlo M. DNA Barcoding Reveals Hidden Diversity of Sand Flies (Diptera:Psychodidae) at Fine and Broad Spatial Scales in Brazilian Endemic Regions for Leishmaniasis. J Med Entomol. 2018;55(4):893-901. doi:10.1093/jme/tjy032
21	Ny. whitmani	MG234409		-	Brazil	Maranhao	Barreirinhas	H58	Rodrigues BL, Carvalho-costa LF, Pinto IDS, Manuel J, Rebêlo M. DNA Barcoding Reveals Hidden Diversity of Sand Flies (Diptera:Psychodidae) at Fine and Broad Spatial Scales in Brazilian Endemic Regions for Leishmaniasis. J Med Entomol. 2018;55(4):893-901. doi:10.1093/jme/tjy032
21	Ny. whitmani	MG234410		-	Brazil	Maranhao	Barreirinhas	H59	Rodrigues BL, Carvalho-costa LF, Pinto IDS, Manuel J, Rebêlo M. DNA Barcoding Reveals Hidden Diversity of Sand Flies (Diptera:Psychodidae) at Fine and Broad Spatial Scales in Brazilian Endemic Regions for Leishmaniasis. J Med Entomol. 2018;55(4):893-901. doi:10.1093/jme/tjy032
21	Ny. whitmani	MG234411		-	Brazil	Maranhao	Barreirinhas	H44	Rodrigues BL, Carvalho-costa LF, Pinto IDS, Manuel J, Rebêlo M. DNA Barcoding Reveals Hidden Diversity of Sand Flies (Diptera:Psychodidae) at Fine and Broad Spatial Scales in Brazilian Endemic Regions for Leishmaniasis. J Med Entomol. 2018;55(4):893-901. doi:10.1093/jme/tjy032
22	Ny. whitmani	MG234412		-	Brazil	Maranhao	Colinas	H60	Rodrigues BL, Carvalho-costa LF, Pinto IDS, Manuel J, Rebêlo M. DNA Barcoding Reveals Hidden Diversity of Sand Flies (Diptera:Psychodidae) at Fine and Broad Spatial Scales in Brazilian Endemic Regions for Leishmaniasis. J Med Entomol. 2018;55(4):893-901. doi:10.1093/jme/tjy032
25	Ny. whitmani	KP112770		-	Brazil	Mato Grosso	Cáceres	H42	Pinto I, Chagas Bd, Rodrigues A, et al. DNA barcoding of neotropical sand flies (Diptera, Psychodidae, Phlebotominae): Species identification and discovery within Brazil. PLoS One. 2015;10(10):1-18. doi:10.1371/journal.pone.0140636
25	Ny. whitmani	KP112763		-	Brazil	Mato Grosso	Cáceres	H35	Pinto I, Chagas Bd, Rodrigues A, et al. DNA barcoding of neotropical sand flies (Diptera, Psychodidae, Phlebotominae): Species identification and discovery within Brazil. PLoS One. 2015;10(10):1-18. doi:10.1371/journal.pone.0140636
25	Ny. whitmani	KP112764		-	Brazil	Mato Grosso	Cáceres	H36	Pinto I, Chagas Bd, Rodrigues A, et al. DNA barcoding of neotropical sand flies (Diptera, Psychodidae, Phlebotominae): Species identification and discovery within Brazil. PLoS One. 2015;10(10):1-18. doi:10.1371/journal.pone.0140636
25	Ny. whitmani	KP112765		-	Brazil	Mato Grosso	Cáceres	H37	Pinto I, Chagas Bd, Rodrigues A, et al. DNA barcoding of neotropical sand flies (Diptera, Psychodidae, Phlebotominae): Species identification and discovery within Brazil. PLoS One. 2015;10(10):1-18. doi:10.1371/journal.pone.0140636
25	Ny. whitmani	KP112769		-	Brazil	Mato Grosso	Cáceres	H41	Pinto I, Chagas Bd, Rodrigues A, et al. DNA barcoding of neotropical sand flies (Diptera, Psychodidae, Phlebotominae): Species identification and discovery within Brazil. PLoS One. 2015;10(10):1-18. doi:10.1371/journal.pone.0140636
25	Ny. whitmani	KP112762		-	Brazil	Mato Grosso	Cáceres	H34	Pinto I, Chagas Bd, Rodrigues A, et al. DNA barcoding of neotropical sand flies (Diptera, Psychodidae, Phlebotominae): Species identification and discovery within Brazil. PLoS One. 2015;10(10):1-18. doi:10.1371/journal.pone.0140636
18	Ny. whitmani	KP112766		-	Brazil	Espírito Santo	Iúna	H38	Pinto I, Chagas Bd, Rodrigues A, et al. DNA barcoding of neotropical sand flies (Diptera, Psychodidae, Phlebotominae): Species identification and discovery within Brazil. PLoS One. 2015;10(10):1-18. doi:10.1371/journal.pone.0140636
25	Ny. whitmani	KP112767		-	Brazil	Mato Grosso	Cáceres	H39	Pinto I, Chagas Bd, Rodrigues A, et al. DNA barcoding of neotropical sand flies (Diptera, Psychodidae, Phlebotominae): Species identification and discovery within Brazil. PLoS One. 2015;10(10):1-18. doi:10.1371/journal.pone.0140636
25	Ny. whitmani	KP112768		-	Brazil	Mato Grosso	Cáceres	H40	Pinto I, Chagas Bd, Rodrigues A, et al. DNA barcoding of neotropical sand flies (Diptera, Psychodidae, Phlebotominae): Species identification and discovery within Brazil. PLoS One. 2015;10(10):1-18. doi:10.1371/journal.pone.0140636
19	Ny. intermedia	KP112715		-	Brazil	Espírito Santo	Pancas	H1	Pinto I, Chagas Bd, Rodrigues A, et al. DNA barcoding of neotropical sand flies (Diptera, Psychodidae, Phlebotominae): Species identification and discovery within Brazil. PLoS One. 2015;10(10):1-18. doi:10.1371/journal.pone.0140636
19	Ny. intermedia	KP112716		-	Brazil	Espírito Santo	Pancas	H2	Pinto I, Chagas Bd, Rodrigues A, et al. DNA barcoding of neotropical sand flies (Diptera, Psychodidae, Phlebotominae): Species identification and discovery within Brazil. PLoS One. 2015;10(10):1-18. doi:10.1371/journal.pone.0140636
19	Ny. intermedia	KP112717		-	Brazil	Espírito Santo	Pancas	H2	Pinto I, Chagas Bd, Rodrigues A, et al. DNA barcoding of neotropical sand flies (Diptera, Psychodidae, Phlebotominae): Species identification and discovery within Brazil. PLoS One. 2015;10(10):1-18. doi:10.1371/journal.pone.0140636
19	Ny. intermedia	KP112718		-	Brazil	Espírito Santo	Pancas	H3	Pinto I, Chagas Bd, Rodrigues A, et al. DNA barcoding of neotropical sand flies (Diptera, Psychodidae, Phlebotominae): Species identification and discovery within Brazil. PLoS One. 2015;10(10):1-18. doi:10.1371/journal.pone.0140636
19	Ny. intermedia	KP112719		-	Brazil	Espírito Santo	Pancas	H4	Pinto I, Chagas Bd, Rodrigues A, et al. DNA barcoding of neotropical sand flies (Diptera, Psychodidae, Phlebotominae): Species identification and discovery within Brazil. PLoS One. 2015;10(10):1-18. doi:10.1371/journal.pone.0140636
19	Ny. intermedia	KP112720		-	Brazil	Espírito Santo	Pancas	H5	Pinto I, Chagas Bd, Rodrigues A, et al. DNA barcoding of neotropical sand flies (Diptera, Psychodidae, Phlebotominae): Species identification and discovery within Brazil. PLoS One. 2015;10(10):1-18. doi:10.1371/journal.pone.0140636
19	Ny. intermedia	KP112721		-	Brazil	Espírito Santo	Pancas	H6	Pinto I, Chagas Bd, Rodrigues A, et al. DNA barcoding of neotropical sand flies (Diptera, Psychodidae, Phlebotominae): Species identification and discovery within Brazil. PLoS One. 2015;10(10):1-18. doi:10.1371/journal.pone.0140636
19	Ny. intermedia	KP112722		-	Brazil	Espírito Santo	Pancas	H7	Pinto I, Chagas Bd, Rodrigues A, et al. DNA barcoding of neotropical sand flies (Diptera, Psychodidae, Phlebotominae): Species identification and discovery within Brazil. PLoS One. 2015;10(10):1-18. doi:10.1371/journal.pone.0140636
19	Ny. intermedia	KP112723		-	Brazil	Espírito Santo	Pancas	H2	Pinto I, Chagas Bd, Rodrigues A, et al. DNA barcoding of neotropical sand flies (Diptera, Psychodidae, Phlebotominae): Species identification and discovery within Brazil. PLoS One. 2015;10(10):1-18. doi:10.1371/journal.pone.0140636
19	Ny. intermedia	KP112724		-	Brazil	Espírito Santo	Pancas	H8	Pinto I, Chagas Bd, Rodrigues A, et al. DNA barcoding of neotropical sand flies (Diptera, Psychodidae, Phlebotominae): Species identification and discovery within Brazil. PLoS One. 2015;10(10):1-18. doi:10.1371/journal.pone.0140636
19	Ny. intermedia	KP112725		-	Brazil	Espírito Santo	Pancas	H4	Pinto I, Chagas Bd, Rodrigues A, et al. DNA barcoding of neotropical sand flies (Diptera, Psychodidae, Phlebotominae): Species identification and discovery within Brazil. PLoS One. 2015;10(10):1-18. doi:10.1371/journal.pone.0140636
19	Ny. intermedia	KP112726		-	Brazil	Espírito Santo	Pancas	H9	Pinto I, Chagas Bd, Rodrigues A, et al. DNA barcoding of neotropical sand flies (Diptera, Psychodidae, Phlebotominae): Species identification and discovery within Brazil. PLoS One. 2015;10(10):1-18. doi:10.1371/journal.pone.0140636
19	Ny. intermedia	KP112727		-	Brazil	Espírito Santo	Pancas	H10	Pinto I, Chagas Bd, Rodrigues A, et al. DNA barcoding of neotropical sand flies (Diptera, Psychodidae, Phlebotominae): Species identification and discovery within Brazil. PLoS One. 2015;10(10):1-18. doi:10.1371/journal.pone.0140636
19	Ny. intermedia	KP112728		-	Brazil	Espírito Santo	Pancas	H10	Pinto I, Chagas Bd, Rodrigues A, et al. DNA barcoding of neotropical sand flies (Diptera, Psychodidae, Phlebotominae): Species identification and discovery within Brazil. PLoS One. 2015;10(10):1-18. doi:10.1371/journal.pone.0140636
19	Ny. intermedia	KP112729		-	Brazil	Espírito Santo	Pancas	H4	Pinto I, Chagas Bd, Rodrigues A, et al. DNA barcoding of neotropical sand flies (Diptera, Psychodidae, Phlebotominae): Species identification and discovery within Brazil. PLoS One. 2015;10(10):1-18. doi:10.1371/journal.pone.0140636
20	Ny. intermedia	KP112730		-	Brazil	Espírito Santo	Santa Leopoldina	H11	Pinto I, Chagas Bd, Rodrigues A, et al. DNA barcoding of neotropical sand flies (Diptera, Psychodidae, Phlebotominae): Species identification and discovery within Brazil. PLoS One. 2015;10(10):1-18. doi:10.1371/journal.pone.0140636
19	Ny. intermedia	KP112731		-	Brazil	Espírito Santo	Pancas	H12	Pinto I, Chagas Bd, Rodrigues A, et al. DNA barcoding of neotropical sand flies (Diptera, Psychodidae, Phlebotominae): Species identification and discovery within Brazil. PLoS One. 2015;10(10):1-18. doi:10.1371/journal.pone.0140636
19	Ny. intermedia	KP112732		-	Brazil	Espírito Santo	Pancas	H3	Pinto I, Chagas Bd, Rodrigues A, et al. DNA barcoding of neotropical sand flies (Diptera, Psychodidae, Phlebotominae): Species identification and discovery within Brazil. PLoS One. 2015;10(10):1-18. doi:10.1371/journal.pone.0140636
19	Ny. intermedia	KP112733		-	Brazil	Espírito Santo	Pancas	H3	Pinto I, Chagas Bd, Rodrigues A, et al. DNA barcoding of neotropical sand flies (Diptera, Psychodidae, Phlebotominae): Species identification and discovery within Brazil. PLoS One. 2015;10(10):1-18. doi:10.1371/journal.pone.0140636
19	Ny. intermedia	KP112734		-	Brazil	Espírito Santo	Pancas	H13	Pinto I, Chagas Bd, Rodrigues A, et al. DNA barcoding of neotropical sand flies (Diptera, Psychodidae, Phlebotominae): Species identification and discovery within Brazil. PLoS One. 2015;10(10):1-18. doi:10.1371/journal.pone.0140636
19	Ny. intermedia	KP112735		-	Brazil	Espírito Santo	Pancas	H14	Pinto I, Chagas Bd, Rodrigues A, et al. DNA barcoding of neotropical sand flies (Diptera, Psychodidae, Phlebotominae): Species identification and discovery within Brazil. PLoS One. 2015;10(10):1-18. doi:10.1371/journal.pone.0140636
19	Ny. intermedia	KP112736		-	Brazil	Espírito Santo	Pancas	H4	Pinto I, Chagas Bd, Rodrigues A, et al. DNA barcoding of neotropical sand flies (Diptera, Psychodidae, Phlebotominae): Species identification and discovery within Brazil. PLoS One. 2015;10(10):1-18. doi:10.1371/journal.pone.0140636
20	Ny. intermedia	KP112737		-	Brazil	Espírito Santo	Santa Leopoldina	H15	Pinto I, Chagas Bd, Rodrigues A, et al. DNA barcoding of neotropical sand flies (Diptera, Psychodidae, Phlebotominae): Species identification and discovery within Brazil. PLoS One. 2015;10(10):1-18. doi:10.1371/journal.pone.0140636
19	Ny. intermedia	KP112738		-	Brazil	Espírito Santo	Pancas	H13	Pinto I, Chagas Bd, Rodrigues A, et al. DNA barcoding of neotropical sand flies (Diptera, Psychodidae, Phlebotominae): Species identification and discovery within Brazil. PLoS One. 2015;10(10):1-18. doi:10.1371/journal.pone.0140636
19	Ny. intermedia	KP112739		-	Brazil	Espírito Santo	Pancas	H13	Pinto I, Chagas Bd, Rodrigues A, et al. DNA barcoding of neotropical sand flies (Diptera, Psychodidae, Phlebotominae): Species identification and discovery within Brazil. PLoS One. 2015;10(10):1-18. doi:10.1371/journal.pone.0140636
19	Ny. intermedia	KP112740		-	Brazil	Espírito Santo	Pancas	H16	Pinto I, Chagas Bd, Rodrigues A, et al. DNA barcoding of neotropical sand flies (Diptera, Psychodidae, Phlebotominae): Species identification and discovery within Brazil. PLoS One. 2015;10(10):1-18. doi:10.1371/journal.pone.0140636
19	Ny. intermedia	KP112741		-	Brazil	Espírito Santo	Pancas	H7	Pinto I, Chagas Bd, Rodrigues A, et al. DNA barcoding of neotropical sand flies (Diptera, Psychodidae, Phlebotominae): Species identification and discovery within Brazil. PLoS One. 2015;10(10):1-18. doi:10.1371/journal.pone.0140636
20	Ny. intermedia	KP112742		-	Brazil	Espírito Santo	Santa Leopoldina	H13	Pinto I, Chagas Bd, Rodrigues A, et al. DNA barcoding of neotropical sand flies (Diptera, Psychodidae, Phlebotominae): Species identification and discovery within Brazil. PLoS One. 2015;10(10):1-18. doi:10.1371/journal.pone.0140636
20	Ny. intermedia	KP112743		-	Brazil	Espírito Santo	Santa Leopoldina	H17	Pinto I, Chagas Bd, Rodrigues A, et al. DNA barcoding of neotropical sand flies (Diptera, Psychodidae, Phlebotominae): Species identification and discovery within Brazil. PLoS One. 2015;10(10):1-18. doi:10.1371/journal.pone.0140636
20	Ny. intermedia	KP112744		-	Brazil	Espírito Santo	Santa Leopoldina	H1	Pinto I, Chagas Bd, Rodrigues A, et al. DNA barcoding of neotropical sand flies (Diptera, Psychodidae, Phlebotominae): Species identification and discovery within Brazil. PLoS One. 2015;10(10):1-18. doi:10.1371/journal.pone.0140636
20	Ny. intermedia	KP112745		-	Brazil	Espírito Santo	Santa Leopoldina	H17	Pinto I, Chagas Bd, Rodrigues A, et al. DNA barcoding of neotropical sand flies (Diptera, Psychodidae, Phlebotominae): Species identification and discovery within Brazil. PLoS One. 2015;10(10):1-18. doi:10.1371/journal.pone.0140636
20	Ny. intermedia	KP112746		-	Brazil	Espírito Santo	Santa Leopoldina	H11	Pinto I, Chagas Bd, Rodrigues A, et al. DNA barcoding of neotropical sand flies (Diptera, Psychodidae, Phlebotominae): Species identification and discovery within Brazil. PLoS One. 2015;10(10):1-18. doi:10.1371/journal.pone.0140636
20	Ny. intermedia	KP112747		-	Brazil	Espírito Santo	Santa Leopoldina	H11	Pinto I, Chagas Bd, Rodrigues A, et al. DNA barcoding of neotropical sand flies (Diptera, Psychodidae, Phlebotominae): Species identification and discovery within Brazil. PLoS One. 2015;10(10):1-18. doi:10.1371/journal.pone.0140636
20	Ny. intermedia	KP112748		-	Brazil	Espírito Santo	Santa Leopoldina	H11	Pinto I, Chagas Bd, Rodrigues A, et al. DNA barcoding of neotropical sand flies (Diptera, Psychodidae, Phlebotominae): Species identification and discovery within Brazil. PLoS One. 2015;10(10):1-18. doi:10.1371/journal.pone.0140636
19	Ny. intermedia	KP112749		-	Brazil	Espírito Santo	Pancas	H15	Pinto I, Chagas Bd, Rodrigues A, et al. DNA barcoding of neotropical sand flies (Diptera, Psychodidae, Phlebotominae): Species identification and discovery within Brazil. PLoS One. 2015;10(10):1-18. doi:10.1371/journal.pone.0140636
20	Ny. intermedia	KP112750		-	Brazil	Espírito Santo	Santa Leopoldina	H3	Pinto I, Chagas Bd, Rodrigues A, et al. DNA barcoding of neotropical sand flies (Diptera, Psychodidae, Phlebotominae): Species identification and discovery within Brazil. PLoS One. 2015;10(10):1-18. doi:10.1371/journal.pone.0140636
20	Ny. intermedia	KP112751		-	Brazil	Espírito Santo	Santa Leopoldina	H11	Pinto I, Chagas Bd, Rodrigues A, et al. DNA barcoding of neotropical sand flies (Diptera, Psychodidae, Phlebotominae): Species identification and discovery within Brazil. PLoS One. 2015;10(10):1-18. doi:10.1371/journal.pone.0140636
20	Ny. intermedia	KP112752		-	Brazil	Espírito Santo	Santa Leopoldina	H18	Pinto I, Chagas Bd, Rodrigues A, et al. DNA barcoding of neotropical sand flies (Diptera, Psychodidae, Phlebotominae): Species identification and discovery within Brazil. PLoS One. 2015;10(10):1-18. doi:10.1371/journal.pone.0140636
20	Ny. intermedia	KP112753		-	Brazil	Espírito Santo	Santa Leopoldina	H4	Pinto I, Chagas Bd, Rodrigues A, et al. DNA barcoding of neotropical sand flies (Diptera, Psychodidae, Phlebotominae): Species identification and discovery within Brazil. PLoS One. 2015;10(10):1-18. doi:10.1371/journal.pone.0140636
20	Ny. intermedia	KP112754		-	Brazil	Espírito Santo	Santa Leopoldina	H11	Pinto I, Chagas Bd, Rodrigues A, et al. DNA barcoding of neotropical sand flies (Diptera, Psychodidae, Phlebotominae): Species identification and discovery within Brazil. PLoS One. 2015;10(10):1-18. doi:10.1371/journal.pone.0140636
20	Ny. intermedia	KP112755		-	Brazil	Espírito Santo	Santa Leopoldina	H15	Pinto I, Chagas Bd, Rodrigues A, et al. DNA barcoding of neotropical sand flies (Diptera, Psychodidae, Phlebotominae): Species identification and discovery within Brazil. PLoS One. 2015;10(10):1-18. doi:10.1371/journal.pone.0140636
20	Ny. intermedia	KP112756		-	Brazil	Espírito Santo	Santa Leopoldina	H19	Pinto I, Chagas Bd, Rodrigues A, et al. DNA barcoding of neotropical sand flies (Diptera, Psychodidae, Phlebotominae): Species identification and discovery within Brazil. PLoS One. 2015;10(10):1-18. doi:10.1371/journal.pone.0140636
20	Ny. intermedia	KP112757		-	Brazil	Espírito Santo	Santa Leopoldina	H3	Pinto I, Chagas Bd, Rodrigues A, et al. DNA barcoding of neotropical sand flies (Diptera, Psychodidae, Phlebotominae): Species identification and discovery within Brazil. PLoS One. 2015;10(10):1-18. doi:10.1371/journal.pone.0140636
20	Ny. intermedia	KP112758		-	Brazil	Espírito Santo	Santa Leopoldina	H20	Pinto I, Chagas Bd, Rodrigues A, et al. DNA barcoding of neotropical sand flies (Diptera, Psychodidae, Phlebotominae): Species identification and discovery within Brazil. PLoS One. 2015;10(10):1-18. doi:10.1371/journal.pone.0140636
20	Ny. intermedia	KP112759		-	Brazil	Espírito Santo	Santa Leopoldina	H21	Pinto I, Chagas Bd, Rodrigues A, et al. DNA barcoding of neotropical sand flies (Diptera, Psychodidae, Phlebotominae): Species identification and discovery within Brazil. PLoS One. 2015;10(10):1-18. doi:10.1371/journal.pone.0140636
20	Ny. intermedia	KP112760		-	Brazil	Espírito Santo	Santa Leopoldina	H22	Pinto I, Chagas Bd, Rodrigues A, et al. DNA barcoding of neotropical sand flies (Diptera, Psychodidae, Phlebotominae): Species identification and discovery within Brazil. PLoS One. 2015;10(10):1-18. doi:10.1371/journal.pone.0140636
20	Ny. intermedia	KP112761		-	Brazil	Espírito Santo	Santa Leopoldina	H4	Pinto I, Chagas Bd, Rodrigues A, et al. DNA barcoding of neotropical sand flies (Diptera, Psychodidae, Phlebotominae): Species identification and discovery within Brazil. PLoS One. 2015;10(10):1-18. doi:10.1371/journal.pone.0140636

## Sheet: S2 Table
TABLE II Kimura 2-parameter (K2p) pairwise genetic distances between closely related Phlebotomine species
within the Lutzomyia subgenus (below diagonal) and Nucleotide divergence (Da) of the cytochrome c oxidase subunit I
(COI) fragment measured as the number of net nucleotide substitution (above diagonal).
	Lu. longipalpis complex clade 1	Lu. longipalpis complex clade 2	Lu. cruzi	Lu. alencari
Lu. longipalpis complex clade 1		0.08 ± 0.008	0.005 ± 0.003	0.005 ± 0.003
Lu. longipalpis complex clade 2	0.098 ± 0.013		0.081 ± 0.02	0.089 ± 0.03
Lu. cruzi	0.031 ± 0.005	0.098 ± 0.014		0.016 ± 0.009
Lu. alencari	0.022 ± 0.004	0.096 ± 0.014	0.030 ± 0.006
